# Supplementary material for: Customization of the angular spectrum method for calculating the acoustic piston field transmitted through a solid plate using MATLAB
Source: MethodsX. 2023 Jan 24;10:102037. doi: 10.1016/j.mex.2023.102037 (PMC9918785; doi:10.1016/j.mex.2023.102037)
Supplement: Supplementary file 1 [file mmc1.zip › ASM_Adapt_FilonGauss.m]

clear
warning('') % Clear lastwarn. A MATLAB lastwarn warning on badly scaled polynomial fitting is expected when using Filon method.
% The warning is OK because it triggers MATLAB to execute Gauss method instead of Filon.

%% Input parameters
% f_vec = 400e3:10e3:500e3;
f_vec = 457.6e3;
z_vec = 270e-3;
r_vec = 0;
plate_or_freefield = 'freefield';   % input argument: 'plate' , or 'freefield'
%% Input parameters numerical integration scheme
Err_tresh = 1e-2;     % Absolute local error tolerance in the first and last Gauss adaptive method and the Filon-type adaptive method
Err_tresh_peak = 1e-2;   % Absolute local error tolerance in second Gauss method around the peak. Usually set higher than Err_tresh
eta_step_init = 1;    % Initial staring step size
IntegrationBoundary_DeltaAbove_h_f = 200;   % Set upper integration limit. Sets eta limit above h_f. 
FilonMethodStarts_OscPeriodCutOff_or_EtaCutoff = 0.2; % Typical value: 0.2. Defines when Filon method kicks in. 
% For a value set in the range <0,10>, a eta period in the integrand is defined when Filon method kicks in. For a value set 
% outside <0,10>, Filon method kicks in at the set value (for inf, the Gauss is always used, for 0, Filon is always used)

%% Loop over field
c_wa = FunctionsParent.c_f;
for ii = 1:length(r_vec)
    r = r_vec(ii);
    for jj = 1:length(z_vec)
        z = z_vec(jj);
        for kk = 1:length(f_vec)
            
            f = f_vec(kk);
            h_f = 2*pi*f/c_wa;
            eta_end = h_f+IntegrationBoundary_DeltaAbove_h_f;
            
            Integral_sum = 0;
            eta_step  = eta_step_init;
            eta = 0;
            
            if strcmp(plate_or_freefield,'plate')
                functions_r_z_f = FunctionsPlate(r,z,f);
            else
                functions_r_z_f = FunctionsFluid(r,z,f);
            end
            gaussObj = Integral_Segment_Gauss(functions_r_z_f);
            filonObj = Integral_Segment_Filon(functions_r_z_f);
            
            eta_cutOf_Shampine = sqrt(  h_f^2  -  ( 2*pi/z + sqrt(h_f^2-[0:1:h_f].^2)  ).^2 ) - [0:1:h_f]; % find appearant period
            indx_tmp = find(imag(eta_cutOf_Shampine) == 0,1);  % find when imaginary part is zero
            eta_cutoff = find(abs(eta_cutOf_Shampine(indx_tmp:end))<FilonMethodStarts_OscPeriodCutOff_or_EtaCutoff,1)+indx_tmp-1;
            if isempty(eta_cutoff)
                eta_cutoff = eta_end;
            end
            
            if FilonMethodStarts_OscPeriodCutOff_or_EtaCutoff >= 10 || FilonMethodStarts_OscPeriodCutOff_or_EtaCutoff == 0
                eta_cutoff = FilonMethodStarts_OscPeriodCutOff_or_EtaCutoff;
            end
            if eta_cutoff > eta_end
                eta_cutoff = eta_end;
            end
            tic
            %% Adaptive Gauss integration from eta in range (0,eta_cutoff)
            while eta<eta_cutoff  && eta<eta_end
%                 eta
                if eta+eta_step>eta_cutoff
                    eta_step =  eta_cutoff - eta;
                end
                gaussOrder4 = gaussObj.Gauss4(eta,eta_step);
                gaussOrder5 = gaussObj.Gauss5(eta,eta_step);
                if abs(gaussOrder4 - gaussOrder5)  <=  Err_tresh
                    Integral_sum = Integral_sum + gaussOrder5;
                    eta = eta+eta_step;
                    eta_step = eta_step*2;
                else
                    eta_step=eta_step/2;
                end
            end %eta
            eta
            %% Adaptive Filon-type integration from eta in range (eta_cutoff,lastwarn)
            warning('')
            while eta<eta_end
%                 eta
                if eta+eta_step>eta_end
                    eta_step =  eta_end - eta;
                end
                
                Filon_segment_course = 1/2/pi*filonObj.DoIntegrationCoarse(eta, eta_step);
                Filon_segment_fine = 1/2/pi*filonObj.DoIntegrationFine(eta, eta_step);
                
                if ~isempty(lastwarn)
                    break
                end
                if abs(Filon_segment_course - Filon_segment_fine)  <=  Err_tresh
                    Integral_sum = Integral_sum + Filon_segment_fine;
                    eta = eta+eta_step;
                    eta_step = eta_step*2;
                else
                    eta_step=eta_step/2;
                end
            end %eta
            eta
            %% Adaptive Gauss integration around peak in integrand, i.e, eta in range (lastwarn,h_f+0.1)
            while eta<h_f+0.1
%                 eta
                if eta+eta_step>h_f+0.1
                    eta_step =  h_f+0.1 - eta;
                end
                gaussOrder4 = gaussObj.Gauss4(eta,eta_step);
                gaussOrder5 = gaussObj.Gauss5(eta,eta_step);
                if abs(gaussOrder4 - gaussOrder5)  <=  Err_tresh_peak
                    Integral_sum = Integral_sum + gaussOrder5;
                    eta = eta+eta_step;
                    eta_step = eta_step*2;
                else
                    eta_step=eta_step/2;
                end
            end % eta
            eta
            %% Adaptive Gauss integration in the evanescent region i.e, eta in range (h_f+0.1,eta_end)
            while eta<eta_end
%                 eta
                if eta+eta_step>eta_end
                    eta_step =  eta_end - eta;
                end
                gaussOrder4 = gaussObj.Gauss4(eta,eta_step);
                gaussOrder5 = gaussObj.Gauss5(eta,eta_step);
                if abs(gaussOrder4 - gaussOrder5)  <=  Err_tresh
                    Integral_sum = Integral_sum + gaussOrder5;
                    eta = eta+eta_step;
                    eta_step = eta_step*2;
                else
                    eta_step=eta_step/2;
                end
            end % eta
            eta
            Pressure_freq_spectrum{ii,jj,kk} = Integral_sum;
            toc
        end % f
    end % z
end % r
%% Extract pressure magnitude and phase
r_index = 1;
z_index = 1;
f_index = 1;
P_level = 20*log10(abs(Pressure_freq_spectrum{r_index,z_index,f_index}))
P_phase = angle(Pressure_freq_spectrum{r_index,z_index,f_index})
