# Supplementary material for: Customization of the angular spectrum method for calculating the acoustic piston field transmitted through a solid plate using MATLAB
Source: MethodsX. 2023 Jan 24;10:102037. doi: 10.1016/j.mex.2023.102037 (PMC9918785; doi:10.1016/j.mex.2023.102037)
Supplement: Supplementary file 2 [file mmc2.zip › FunctionsFluid.m]

classdef FunctionsFluid < FunctionsParent
    % Class definition on functions needed for the free-field scenario
    
    properties (Access=public)
        f;
        h_f;
        r;
        z;
        %             Filon_Integrate = @(A,B,C,K,L,M,eta_sym)exp(M.*-1i-L.*eta_sym.*1i-K.*eta_sym.^2.*1i).*((B.*5.0e-1i)./K-A.*1.0./K.^2.*L.*2.5e-1i)+(A.*eta_sym.*exp(M.*-1i-L.*eta_sym.*1i-K.*eta_sym.^2.*1i).*5.0e-1i)./K+1.0./K.^2.*sqrt(pi).*exp(M.*-1i+(L.^2.*2.5e-1i)./K).*erfi((L.*5.0e-1i+K.*eta_sym.*1i).*1.0./sqrt(K.*-1i)).*1.0./sqrt(K.*-1i).*(A.*L.^2.*1i+C.*K.^2.*4.0i+A.*K.*2.0-B.*K.*L.*2.0i).*1.25e-1i
        %             Filon_Integrate from parent  
    end
    
    methods
        function obj = FunctionsFluid(r,z,f)   % contructor
            obj.h_f = 2*pi*f/obj.c_f;
            obj.r = r;
            obj.f = f;
            obj.z = z;
        end
        
        function out = Gen_f_fun(obj,eta)
            V_eta_z0 = pi*obj.a^2*obj.v0.*   2*besselj(1,obj.a .*eta)./(obj.a .*eta);
            if isnan(V_eta_z0(1))
                V_eta_z0(1) = pi*obj.a^2*obj.v0;
            end
            w = 2*pi*obj.f;
            h_fz = (-i*(-( obj.h_f.^2-eta.^2)).^(1/2));
            P0_z_eta = obj.rho_f*w./h_fz.*V_eta_z0;
            f_fun = P0_z_eta.*besselj(0,eta.*obj.r).*eta;
            out = f_fun;
        end
        
        function out = Gen_g_fun(obj,eta)
            
            h_fz = (-i*(-( obj.h_f.^2-eta.^2)).^(1/2));
            g_fun = h_fz.*obj.z;
            out = g_fun;
        end
        
        function AnalIntegrand = calc_Integrand(obj,eta) 
            V_eta_z0 = pi*obj.a^2*obj.v0.*   2*besselj(1,obj.a .*eta)./(obj.a .*eta);
            if isnan(V_eta_z0(1))
                V_eta_z0(1) = pi*obj.a^2*obj.v0;
            end
            w = 2*pi*obj.f;
            h_fz = (-i*(-( obj.h_f.^2-eta.^2)).^(1/2));
            P_z_eta = obj.rho_f*w./h_fz.*V_eta_z0.*exp(-i*h_fz.*obj.z);
            
            AnalIntegrand = P_z_eta.*besselj(0,eta.*obj.r).*eta;
        end
        
    end
    
end
