# Supplementary material for: Customization of the angular spectrum method for calculating the acoustic piston field transmitted through a solid plate using MATLAB
Source: MethodsX. 2023 Jan 24;10:102037. doi: 10.1016/j.mex.2023.102037 (PMC9918785; doi:10.1016/j.mex.2023.102037)
Supplement: Supplementary file 3 [file mmc3.zip › FunctionsParent.m]

classdef FunctionsParent
    
    
    properties (Constant)
        c_f = 1485;     % Fluid velocity
        rho_f = 1000;   % Fluid density
        a = 10.55e-3;   % Piston radius
        v0 = 1;         % piston particle velocity
        rho_p = 8000;   % Plate density
        c_pl = 5780;    % Compressional wave velocity plate
        c_ps = 3130;    % Shear wave velocity plate
        d = 6.05e-3;    % Plate thickness
        z0 = 270e-3;    % Plate distance from piston source
    end
    
    
    properties (Access=public)
%         Filon_Integrate;
% Hardcded Filon_Integrate:                
Filon_Integrate = @(A,B,C,K,L,M,eta_sym)exp(M.*-1i-L.*eta_sym.*1i-K.*eta_sym.^2.*1i).*((B.*5.0e-1i)./K-A.*1.0./K.^2.*L.*2.5e-1i)+ ...
(A.*eta_sym.*exp(M.*-1i-L.*eta_sym.*1i-K.*eta_sym.^2.*1i).*5.0e-1i)./K+1.0./K.^2.*sqrt(pi).*exp(M.*-1i+(L.^2.*2.5e-1i)./K).* ...
erfi((L.*5.0e-1i+K.*eta_sym.*1i).*1.0./sqrt(K.*-1i)).*1.0./sqrt(K.*-1i).*(A.*L.^2.*1i+C.*K.^2.*4.0i+A.*K.*2.0-B.*K.*L.*2.0i).*1.25e-1i;

    end
    
%     methods
%         function obj = FunctionsParent()   % contructor
%             syms A B C K L M eta_sym
%             integrand = (A*eta_sym^2+B*eta_sym+C) * exp(-i*(K*eta_sym^2+L*eta_sym+M));
%             int_expression_sym = int(integrand,eta_sym);
%             obj.Filon_Integrate = matlabFunction(int_expression_sym,'Vars',{A B C K L M eta_sym});
%         end
%         
%     end
end
