# Supplementary material for: Customization of the angular spectrum method for calculating the acoustic piston field transmitted through a solid plate using MATLAB
Source: MethodsX. 2023 Jan 24;10:102037. doi: 10.1016/j.mex.2023.102037 (PMC9918785; doi:10.1016/j.mex.2023.102037)
Supplement: Supplementary file 4 [file mmc4.zip]

Archive with 1 entries (1 files):
- FunctionsPlate.m
