# Supplementary material for: Customization of the angular spectrum method for calculating the acoustic piston field transmitted through a solid plate using MATLAB
Source: MethodsX. 2023 Jan 24;10:102037. doi: 10.1016/j.mex.2023.102037 (PMC9918785; doi:10.1016/j.mex.2023.102037)
Supplement: Supplementary file 5 [file mmc5.zip › Integral_Segment_Filon.m]

classdef Integral_Segment_Filon
    % Class definition on generalized Filon integration
    
    properties (Access=public)
        
        ASM_fun_obj;
        
    end
    
    methods
        
        function obj = Integral_Segment_Filon(ASM_fun_obj)   % contructor
            obj.ASM_fun_obj=ASM_fun_obj;
        end
        
        function out = DoIntegrationCoarse(obj,eta,eta_step)
            n = 3;
            eta_vec = linspace(eta,eta+eta_step,n);
            
            FF = polyfit(eta_vec,obj.ASM_fun_obj.Gen_f_fun(eta_vec),2);
            GG = polyfit(eta_vec,obj.ASM_fun_obj.Gen_g_fun(eta_vec),2);
            out = obj.ASM_fun_obj.Filon_Integrate( FF(1,1), FF(1,2), FF(1,3), GG(1,1) , GG(1,2) , GG(1,3) , eta_vec(end)) ...
                -obj.ASM_fun_obj.Filon_Integrate( FF(1,1), FF(1,2), FF(1,3), GG(1,1) , GG(1,2) , GG(1,3) , eta_vec(1));
        end
        
        function out = DoIntegrationFine(obj,eta,eta_step)
            n=5;
            eta_vec = linspace(eta,eta+eta_step,n);
            eta_vec1 = eta_vec(1:3);
            eta_vec2 = eta_vec(3:5);
            
            FF1 = polyfit(eta_vec1,obj.ASM_fun_obj.Gen_f_fun(eta_vec1),2);
            GG1 = polyfit(eta_vec1,obj.ASM_fun_obj.Gen_g_fun(eta_vec1),2);
            FF2 = polyfit(eta_vec2,obj.ASM_fun_obj.Gen_f_fun(eta_vec2),2);
            GG2 = polyfit(eta_vec2,obj.ASM_fun_obj.Gen_g_fun(eta_vec2),2);
            %             (type: Ax^2+Bx+C)
            out1 = obj.ASM_fun_obj.Filon_Integrate( FF1(1,1), FF1(1,2), FF1(1,3), GG1(1,1) , GG1(1,2) , GG1(1,3) , eta_vec1(end)) ...
                -obj.ASM_fun_obj.Filon_Integrate( FF1(1,1), FF1(1,2), FF1(1,3), GG1(1,1) , GG1(1,2) , GG1(1,3) , eta_vec1(1));
            out2 = obj.ASM_fun_obj.Filon_Integrate( FF2(1,1), FF2(1,2), FF2(1,3), GG2(1,1) , GG2(1,2) , GG2(1,3) , eta_vec2(end)) ...
                -obj.ASM_fun_obj.Filon_Integrate( FF2(1,1), FF2(1,2), FF2(1,3), GG2(1,1) , GG2(1,2) , GG2(1,3) , eta_vec2(1));
            
            out = out1+out2;
        end
        
    end
end
