# Supplementary material for: Customization of the angular spectrum method for calculating the acoustic piston field transmitted through a solid plate using MATLAB
Source: MethodsX. 2023 Jan 24;10:102037. doi: 10.1016/j.mex.2023.102037 (PMC9918785; doi:10.1016/j.mex.2023.102037)
Supplement: Supplementary file 6 [file mmc6.zip › Integral_Segment_Gauss.m]

classdef Integral_Segment_Gauss
    % Class definition on Gauss integration
    
    
    properties (Access=private)
        CONSTANT = 1/2/pi;
        x_Gauss_points4 = [-0.861136311594053  -0.339981043584856   0.339981043584856   0.861136311594053];
        w_Gauss_weights4 = [0.347854845137454   0.652145154862546   0.652145154862546   0.347854845137454];
        x_Gauss_points5 = [-0.906179845938664  -0.538469310105683   0.000000000000000   0.538469310105683   0.906179845938664];
        w_Gauss_weights5 = [0.236926885056189   0.478628670499367   0.568888888888889   0.478628670499367   0.236926885056189];
        
        integrand;
    end
    
    methods
        function obj = Integral_Segment_Gauss(integrand)   % contructor
            obj.integrand = integrand;
        end
        
        
        function segment = Gauss4(obj,eta,eta_step)
            a = eta;
            b = eta+eta_step;
            eta_t = (a+b)./2+(b-a)./2.*obj.x_Gauss_points4;
            segment = obj.CONSTANT * (b-a)./2 .* obj.integrand.calc_Integrand(eta_t) * transpose(obj.w_Gauss_weights4); 
        end
        
        function segment = Gauss5(obj,eta,eta_step)
            a = eta;
            b = eta+eta_step;
            eta_t = (a+b)./2+(b-a)./2.*obj.x_Gauss_points5;
            segment = obj.CONSTANT * (b-a)./2 .* obj.integrand.calc_Integrand(eta_t) * transpose(obj.w_Gauss_weights5); 
        end
        
    end
end
